# Supplementary material for: Lysophosphatidylethanolamine Affects Lipid Accumulation and Metabolism in a Human Liver-Derived Cell Line
Source: Nutrients. 2022 Jan 28;14(3):579. doi: 10.3390/nu14030579 (PMC8839386; doi:10.3390/nu14030579)
Supplement: Supplementary file 1 [file nutrients-14-00579-s001.zip]

Archive with 2 entries (2 files):
- Scheme S1.pdf
- Table S1.pdf
